# Supplementary material for: Making sense of the linear genome, gene function and TADs
Source: Epigenetics Chromatin. 2022 Jan 29;15:4. doi: 10.1186/s13072-022-00436-9 (PMC8800309; doi:10.1186/s13072-022-00436-9)
Supplement: Supplementary file 2 — Additional file 2. Table S1–S7. [file 13072_2022_436_MOESM2_ESM.xlsx]

## Sheet: S.table 1
Table S1. Effect sizes for Fig. 4D.
No. of genes in TAD	No. of genes in TAD	ESC Arrowhead TADs Effect size	CN Arrowhead TADs Effect size	ESC TopDom TADs Effect size	CN TopDom TADs Effect size
1	2	0.07	0.0919	0.0634	0.0699
1	3	0.0879	0.0988	0.105	0.0577
1	4	0.102	0.123	0.122	0.123
1	5	0.129	0.108	0.15	0.0803
1	6+	0.138	0.129	0.205	0.148
2	3	0.0224	0.00766	0.0424	-0.0144
2	4	0.0438	0.0394	0.0681	0.062
2	5	0.0838	0.0356	0.11	0.0169
2	6+	0.0582	0.0188	0.15	0.0748
3	4	0.0252	0.0363	0.0374	0.0861
3	5	0.0722	0.0318	0.0895	0.0357
3	6+	0.0325	0.0122	0.113	0.0911
4	5	0.0508	-0.00178	0.0649	-0.0502
4	6+	0.0026	-0.027	0.0763	0.00547
5	6+	-0.0419	-0.0197	0.0145	0.0462

## Sheet: S.table 2
Table S2. Effect sizes for Fig. S7- CTCF TADs.
No. of genes in TAD	No. of genes in TAD	ESC Arrowhead TADs Effect size	CN Arrowhead TADs Effect size	ESC TopDom TADs Effect size	CN TopDom TADs Effect size
1	2	0.0756	0.0721	0.0535	0.103
1	3	0.126	0.0859	0.131	0.0855
1	4	0.137	0.186	0.129	0.117
1	5	0.173	0.122	0.162	0.0913
1	6+	0.132	0.142	0.187	0.146
2	3	0.0566	0.0126	0.076	-0.0167
2	4	0.0761	0.145	0.0748	0.0237
2	5	0.128	0.0767	0.123	-0.00956
2	6+	0.0443	0.0559	0.131	0.0305
3	4	0.0236	0.143	0.00941	0.0461
3	5	0.0859	0.0699	0.0727	0.0133
3	6+	-0.0151	0.0451	0.0593	0.0531
4	5	0.0675	-0.0587	0.0774	-0.0376
4	6+	-0.0466	-0.107	0.0482	-0.00265
5	6+	-0.103	-0.0305	-0.0251	0.0338

## Sheet: S.table 3
Table S3. Effect sizes for Fig. S7- nonCTCF TADs.
No. of genes in TAD	No. of genes in TAD	ESC Arrowhead TADs Effect size	CN Arrowhead TADs Effect size	ESC TopDom TADs Effect size	CN TopDom TADs Effect size
1	2	0.0734	0.0997	0.122	0.0523
1	3	0.0232	0.104	0.0923	0.0415
1	4	0.0494	0.0945	0.176	0.123
1	5	0.047	0.0995	0.159	0.0787
1	6+	0.219	0.12	0.34	0.151
2	3	-0.0532	0.00423	-0.0111	-0.015
2	4	-0.0205	-0.0055	0.107	0.0811
2	5	-0.0193	0.0138	0.0926	0.0357
2	6+	0.164	0.000185	0.285	0.101
3	4	0.0328	-0.0101	0.13	0.106
3	5	0.0282	0.0112	0.112	0.0553
3	6+	0.213	-0.00378	0.284	0.116
4	5	0.00313	0.0229	-0.00926	-0.0451
4	6+	0.168	0.00275	0.178	0.0169
5	6+	0.156	-0.0155	0.178	0.0485

## Sheet: S.table 4
Table S4. Percentage of CTCF TADs (positive) and nonCTCF TADs (negative) in the A or B compartments for all TADs.
Arrowhead all					TopDom all
CTCF TAD	negative		positive		CTCF TAD	negative		positive
Compartment	A	B	A	B	Compartment	A	B	A	B
CN	0.42	0.31	0.2	0.07	CN	0.3	0.35	0.23	0.12
ESC	0.11	0.26	0.44	0.18	ESC	0.08	0.33	0.4	0.18

## Sheet: S.table 5
Table S5. Percentage of CTCF TADs (positive) and nonCTCF TADs (negative) in the A or B compartments for 0 gene TADs, 1 gene TADs, 2 gene TADs and 3 gene TADs.
Arrowhead - 0 gene TADs					TopDom - 0 gene TADs
CTCF TAD	negative		positive		CTCF TAD	negative		positive
Compartment	A	B	A	B	Compartment	A	B	A	B
CN	0.39	0.39	0.15	0.07	CN	0.2	0.51	0.15	0.13
ESC	0.1	0.43	0.24	0.23	ESC	0.04	0.58	0.14	0.24
Arrowhead - 1 gene TADs					TopDom - 1 gene TADs
CTCF TAD	negative		positive		CTCF TAD	negative		positive
Compartment	A	B	A	B	Compartment	A	B	A	B
CN	0.35	0.33	0.22	0.1	CN	0.28	0.35	0.22	0.16
ESC	0.11	0.24	0.46	0.19	ESC	0.11	0.26	0.43	0.21
Arrowhead - 2 gene TADs					TopDom - 2 gene TADs
CTCF	negative		positive		CTCF	negative		positive
Compartment	A	B	A	B	Compartment	A	B	A	B
CN	0.43	0.25	0.23	0.08	CN	0.34	0.27	0.28	0.11
ESC	0.14	0.17	0.56	0.14	ESC	0.12	0.17	0.56	0.15
Arrowhead - 3 gene TADs					TopDom - 3 gene TADs
CTCF	negative		positive		CTCF	negative		positive
Compartment	A	B	A	B	Compartment	A	B	A	B
CN	0.44	0.24	0.23	0.08	CN	0.4	0.26	0.26	0.08
ESC	0.13	0.13	0.64	0.11	ESC	0.1	0.13	0.67	0.1

## Sheet: S.table 6
Table S6. Number (top) or percentage (bottom) of TADs in the focal dataset which have an equivalent TAD (within ± 2bins of both boundaries) in the comparison dataset.
Focal dataset	Comparison dataset
	ESC Arrowhead all	CN Arrowhead all	ESC TopDom all	CN TopDom all
ESC Arrowhead all	8371	3807	2707	1790
CN Arrowhead all	3807	8001	1772	2404
ESC TopDom all	2707	1772	5950	2076
CN TopDom all	1790	2404	2076	5430
Focal dataset	Comparison dataset
	ESC Arrowhead all	CN Arrowhead all	ESC TopDom all	CN TopDom all
ESC Arrowhead all	1	0.454784	0.323378	0.213833
CN Arrowhead all	0.475816	1	0.221472	0.300462
ESC TopDom all	0.454958	0.297815	1	0.348908
CN TopDom all	0.32965	0.442726	0.38232	1

## Sheet: S.table 7
Table S7. Number (top) or percentage (bottom) of CTCF/nonCTCF TADs in the focal dataset which have an equivalent CTCF/nonCTCF TADs (within ± 2bins of both boundaries) in the comparison dataset. For ESC (left) and cortical neuron (right).
ESC					Cortical neuron
Focal dataset	Comparison dataset				Focal dataset	Comparison dataset
	ESC Arrowhead CTCF	ESC Arrowhead non CTCF	ESC TopDom CTCF	ESC TopDom non CTCF		CN Arrowhead CTCF	CN Arrowhead non CTCF	CN TopDom CTCF	CN TopDom non CTCF
ESC Arrowhead CTCF	5206	0	1601	246	CN Arrowhead CTCF	2203	0	523	333
ESC Arrowhead non CTCF	0	3165	381	479	CN Arrowhead non CTCF	0	5798	528	1020
ESC TopDom CTCF	1601	381	3481	0	CN TopDom CTCF	523	528	1879	0
ESC TopDom non CTCF	246	479	0	2469	CN TopDom non CTCF	333	1020	0	3551
Focal dataset	Comparison dataset				Focal dataset	Comparison dataset
	ESC Arrowhead CTCF	ESC Arrowhead non CTCF	ESC TopDom CTCF	ESC TopDom non CTCF		CN Arrowhead CTCF	CN Arrowhead non CTCF	CN TopDom CTCF	CN TopDom non CTCF
ESC Arrowhead CTCF	1	0	0.30753	0.0472532	CN Arrowhead CTCF	1	0	0.237404	0.151158
ESC Arrowhead non CTCF	0	1	0.120379	0.151343	CN Arrowhead non CTCF	0	1	0.0910659	0.175923
ESC TopDom CTCF	0.459925	0.109451	1	0	CN TopDom CTCF	0.27834	0.281001	1	0
ESC TopDom non CTCF	0.0996355	0.194006	0	1	CN TopDom non CTCF	0.0937764	0.287243	0	1
